# Supplementary material for: Glissonean Pedicle Isolation Focusing on the Laennec’s Capsule for Minimally Invasive Anatomical Liver Resection
Source: J Pers Med. 2023 Jul 18;13(7):1154. doi: 10.3390/jpm13071154 (PMC10381112; doi:10.3390/jpm13071154)
Supplement: Supplementary file 1 [file jpm-13-01154-s001.zip]

Archive with 5 entries (5 files):
- Supplementary File S1.mp4
- Supplementary File S2.mp4
- Supplementary File S3.mp4
- Supplementary File S4.mp4
- Supplementary File S5.mp4
